# Supplementary material for: In Silico Genomic and Metabolic Atlas of Limosilactobacillus reuteri DSM 20016: An Insight into Human Health
Source: Microorganisms. 2022 Jul 2;10(7):1341. doi: 10.3390/microorganisms10071341 (PMC9320016; doi:10.3390/microorganisms10071341)
Supplement: Supplementary file 1 [file microorganisms-10-01341-s001.zip]

Archive with 1 entries (1 files):
- microorganisms-1755071-supplementary.pdf
